# Supplementary material for: Myocardial micro-biopsy procedure for molecular characterization with increased precision and reduced trauma
Source: Sci Rep. 2020 May 15;10:8029. doi: 10.1038/s41598-020-64900-w (PMC7229024; doi:10.1038/s41598-020-64900-w)
Supplement: Supplementary file 1 — Supplementary information. [file 41598_2020_64900_MOESM1_ESM.xlsx]

## Sheet: Data file S1_sampledescription
PigID	Visual score	Timepoint	sample type	Sample source	Read count (M reads)	Nr of genes expressed	Mapping rate (%)
4494	NA	Baseline	Skeletal muscle	Skeletal muscle	5.07	1507130	78.3
4494	NA	Follow-up	Conventional EMB	Left heart ventricle	3.94	1664128	72.6
4491	4	Baseline	Micro-EMB	Left heart ventricle	10.36	4581067	71.1
4491	NA	Baseline	Blood	Whole blood	6.51	1883609	75.4
4491	NA	Baseline	Conventional EMB	Left heart ventricle	7.89	3397633	79.3
4665	3	Baseline	Reads (M)	Left heart ventricle	6.09	2004407	80.3
4491	3	Follow-up	Micro-EMB	Left heart ventricle	6.09	1974522	66.9
4493	1	Baseline	Micro-EMB	Left heart ventricle	8.85	466257	41
4491	2	Baseline	Micro-EMB	Left heart ventricle	7.66	227750	12.4
4664	2	Baseline	Micro-EMB	Left heart ventricle	6.97	2188480	74.3
4491	NA	Baseline	Conventional EMB	Left heart ventricle	15.56	4933321	81.9
4665	4	Baseline	Micro-EMB	Left heart ventricle	20.5	4467293	74.8
4494	NA	Baseline	Blood	Whole blood	11.34	2584953	81.5
4491	4	Follow-up	Micro-EMB	Left heart ventricle	14.31	4450938	81.2
4491	4	Baseline	Micro-EMB	Left heart ventricle	14.87	5264727	73
4664	4	Follow-up	Micro-EMB	Left heart ventricle	15.92	3833396	83
4494	NA	Baseline	Conventional EMB	Left heart ventricle	10.79	3721474	80.5
4494	3	Baseline	Micro-EMB	Left heart ventricle	23.15	704033	73.7
4491	NA	Baseline	Blood	Whole blood	16.86	4905100	78.5
4491	3	Baseline	Micro-EMB	Left heart ventricle	23.33	3348407	49.4
4494	4	Follow-up	Micro-EMB	Left heart ventricle	12.13	3684519	76.7
4491	NA	Baseline	Conventional EMB	Left heart ventricle	15.86	4704538	80.8
4665	1	Baseline	Micro-EMB	Left heart ventricle	20.63	3357492	72
4665	2	Baseline	Micro-EMB	Left heart ventricle	21.34	7512073	69.8
4494	4	Baseline	Micro-EMB	Left heart ventricle	23.69	6768579	73.6
4494	NA	Baseline	Blood	Whole blood	11.27	2587293	81.1
4491	NA	Baseline	Blood	Whole blood	14.05	3663875	80.1
4493	3	Baseline	Micro-EMB	Left heart ventricle	12.68	2429052	66.3
4494	2	Baseline	Micro-EMB	Left heart ventricle	22.06	5717633	71.8
4491	NA	Baseline	Skeletal muscle	Skeletal muscle	15.44	2674294	75.9
4664	4	Baseline	Micro-EMB	Left heart ventricle	14.95	4113841	80
4493	2	Baseline	Micro-EMB	Left heart ventricle	25.09	7654111	65.6
4491	3	Follow-up	Micro-EMB	Left heart ventricle	18.3	4609283	82.6
4493	3	Baseline	Micro-EMB	Left heart ventricle	17.68	6658332	71.9
4664	2	Follow-up	Micro-EMB	Left heart ventricle	18.78	3588536	67.5
4664	3	Follow-up	Micro-EMB	Left heart ventricle	21.42	2883164	73.8
4494	NA	Baseline	Conventional EMB	Left heart ventricle	22.1	8548974	75.1
4494	3	Follow-up	Micro-EMB	Left heart ventricle	21.64	5264372	70.6
4494	NA	Baseline	Conventional EMB	Left heart ventricle	13.11	3353767	77.5
4494	NA	Baseline	Skeletal muscle	Skeletal muscle	13.77	3955925	80
4491	NA	Baseline	Skeletal muscle	Skeletal muscle	19.6	5640079	79.4
4494	4	Follow-up	Micro-EMB	Left heart ventricle	15.8	4098871	63
4665	1	Baseline	Micro-EMB	Left heart ventricle	12.13	3012414	59.2
4665	3	Follow-up	Micro-EMB	Left heart ventricle	17.51	4915437	80.2
4494	NA	Baseline	Skeletal muscle	Skeletal muscle	14.55	3764940	78.5
4664	3	Baseline	Micro-EMB	Left heart ventricle	10.02	3114050	72.7
4494	NA	Follow-up	Conventional EMB	Left heart ventricle	12.13	4402210	80.4
4494	NA	Baseline	Blood	Whole blood	14.25	4145816	74.7
4665	2	Follow-up	Micro-EMB	Left heart ventricle	13.99	2785709	83.8
4665	4	Follow-up	Micro-EMB	Left heart ventricle	10.35	2818781	79.2
4494	4	Baseline	Micro-EMB	Left heart ventricle	10.84	3154108	80.2
4491	NA	Follow-up	Conventional EMB	Left heart ventricle	15.5	614967	72.1
4491	NA	Follow-up	Conventional EMB	Left heart ventricle	12.52	1576278	71.3
4491	NA	Baseline	Skeletal muscle	Skeletal muscle	13.25	473934	72.6
