# Supplementary material for: Myocardial micro-biopsy procedure for molecular characterization with increased precision and reduced trauma
Source: Sci Rep. 2020 May 15;10:8029. doi: 10.1038/s41598-020-64900-w (PMC7229024; doi:10.1038/s41598-020-64900-w)
Supplement: Supplementary file 2 — Supplementary information 2. [file 41598_2020_64900_MOESM2_ESM.csv]

ENSSSCG00000000019
ENSSSCG00000000025
ENSSSCG00000000040
ENSSSCG00000000075
ENSSSCG00000000089
ENSSSCG00000000148
ENSSSCG00000000180
ENSSSCG00000000207
ENSSSCG00000000223
ENSSSCG00000000257
ENSSSCG00000000295
ENSSSCG00000000297
ENSSSCG00000000299
ENSSSCG00000000370
ENSSSCG00000000374
ENSSSCG00000000379
ENSSSCG00000000396
ENSSSCG00000000406
ENSSSCG00000000437
ENSSSCG00000000469
ENSSSCG00000000508
ENSSSCG00000000519
ENSSSCG00000000563
ENSSSCG00000000572
ENSSSCG00000000604
ENSSSCG00000000612
ENSSSCG00000000622
ENSSSCG00000000657
ENSSSCG00000000663
ENSSSCG00000000687
ENSSSCG00000000704
ENSSSCG00000000705
ENSSSCG00000000728
ENSSSCG00000000765
ENSSSCG00000000769
ENSSSCG00000000784
ENSSSCG00000000816
ENSSSCG00000000859
ENSSSCG00000000887
ENSSSCG00000000941
ENSSSCG00000000958
ENSSSCG00000001008
ENSSSCG00000001074
ENSSSCG00000001075
ENSSSCG00000001078
ENSSSCG00000001097
ENSSSCG00000001098
ENSSSCG00000001099
ENSSSCG00000001131
ENSSSCG00000001137
ENSSSCG00000001233
ENSSSCG00000001377
ENSSSCG00000001396
ENSSSCG00000001398
ENSSSCG00000001405
ENSSSCG00000001413
ENSSSCG00000001439
ENSSSCG00000001470
ENSSSCG00000001502
ENSSSCG00000001507
ENSSSCG00000001538
ENSSSCG00000001554
ENSSSCG00000001563
ENSSSCG00000001639
ENSSSCG00000001667
ENSSSCG00000001787
ENSSSCG00000001814
ENSSSCG00000001867
ENSSSCG00000001900
ENSSSCG00000001912
ENSSSCG00000001984
ENSSSCG00000002004
ENSSSCG00000002006
ENSSSCG00000002015
ENSSSCG00000002266
ENSSSCG00000002282
ENSSSCG00000002292
ENSSSCG00000002370
ENSSSCG00000002372
ENSSSCG00000002404
ENSSSCG00000002440
ENSSSCG00000002506
ENSSSCG00000002507
ENSSSCG00000002525
ENSSSCG00000002629
ENSSSCG00000002688
ENSSSCG00000002707
ENSSSCG00000002893
ENSSSCG00000002908
ENSSSCG00000002962
ENSSSCG00000003040
ENSSSCG00000003041
ENSSSCG00000003042
ENSSSCG00000003153
ENSSSCG00000003165
ENSSSCG00000003166
ENSSSCG00000003367
ENSSSCG00000003395
ENSSSCG00000003462
ENSSSCG00000003477
ENSSSCG00000003549
ENSSSCG00000003559
ENSSSCG00000003584
ENSSSCG00000003586
ENSSSCG00000003608
ENSSSCG00000003642
ENSSSCG00000003710
ENSSSCG00000003718
ENSSSCG00000003729
ENSSSCG00000003930
ENSSSCG00000004010
ENSSSCG00000004053
ENSSSCG00000004057
ENSSSCG00000004081
ENSSSCG00000004104
ENSSSCG00000004144
ENSSSCG00000004177
ENSSSCG00000004195
ENSSSCG00000004222
ENSSSCG00000004289
ENSSSCG00000004317
ENSSSCG00000004332
ENSSSCG00000004381
ENSSSCG00000004394
ENSSSCG00000004421
ENSSSCG00000004466
ENSSSCG00000004489
ENSSSCG00000004505
ENSSSCG00000004522
ENSSSCG00000004528
ENSSSCG00000004541
ENSSSCG00000004563
ENSSSCG00000004592
ENSSSCG00000004636
ENSSSCG00000004657
ENSSSCG00000004684
ENSSSCG00000004687
ENSSSCG00000004695
ENSSSCG00000004699
ENSSSCG00000004714
ENSSSCG00000004782
ENSSSCG00000004791
ENSSSCG00000004917
ENSSSCG00000004938
ENSSSCG00000004958
ENSSSCG00000004970
ENSSSCG00000004971
ENSSSCG00000004999
ENSSSCG00000005000
ENSSSCG00000005005
ENSSSCG00000005012
ENSSSCG00000005022
ENSSSCG00000005052
ENSSSCG00000005056
ENSSSCG00000005057
ENSSSCG00000005073
ENSSSCG00000005095
ENSSSCG00000005135
ENSSSCG00000005173
ENSSSCG00000005178
ENSSSCG00000005183
ENSSSCG00000005198
ENSSSCG00000005240
ENSSSCG00000005311
ENSSSCG00000005312
ENSSSCG00000005345
ENSSSCG00000005346
ENSSSCG00000005354
ENSSSCG00000005370
ENSSSCG00000005371
ENSSSCG00000005389
ENSSSCG00000005466
ENSSSCG00000005595
ENSSSCG00000005596
ENSSSCG00000005612
ENSSSCG00000005620
ENSSSCG00000005631
ENSSSCG00000005656
ENSSSCG00000005689
ENSSSCG00000005724
ENSSSCG00000005951
ENSSSCG00000005959
ENSSSCG00000005983
ENSSSCG00000006018
ENSSSCG00000006059
ENSSSCG00000006063
ENSSSCG00000006081
ENSSSCG00000006090
ENSSSCG00000006146
ENSSSCG00000006154
ENSSSCG00000006219
ENSSSCG00000006235
ENSSSCG00000006236
ENSSSCG00000006249
ENSSSCG00000006287
ENSSSCG00000006307
ENSSSCG00000006309
ENSSSCG00000006371
ENSSSCG00000006372
ENSSSCG00000006375
ENSSSCG00000006378
ENSSSCG00000006379
ENSSSCG00000006381
ENSSSCG00000006382
ENSSSCG00000006418
ENSSSCG00000006452
ENSSSCG00000006456
ENSSSCG00000006457
ENSSSCG00000006495
ENSSSCG00000006504
ENSSSCG00000006562
ENSSSCG00000006625
ENSSSCG00000006638
ENSSSCG00000006729
ENSSSCG00000006733
ENSSSCG00000006736
ENSSSCG00000006775
ENSSSCG00000006776
ENSSSCG00000006802
ENSSSCG00000006864
ENSSSCG00000006897
ENSSSCG00000006898
ENSSSCG00000006919
ENSSSCG00000006923
ENSSSCG00000006924
ENSSSCG00000007053
ENSSSCG00000007151
ENSSSCG00000007235
ENSSSCG00000007251
ENSSSCG00000007280
ENSSSCG00000007327
ENSSSCG00000007331
ENSSSCG00000007350
ENSSSCG00000007355
ENSSSCG00000007381
ENSSSCG00000007386
ENSSSCG00000007454
ENSSSCG00000007458
ENSSSCG00000007477
ENSSSCG00000007484
ENSSSCG00000007512
ENSSSCG00000007524
ENSSSCG00000007528
ENSSSCG00000007637
ENSSSCG00000007667
ENSSSCG00000007770
ENSSSCG00000007795
ENSSSCG00000007797
ENSSSCG00000007800
ENSSSCG00000007811
ENSSSCG00000007812
ENSSSCG00000007833
ENSSSCG00000007878
ENSSSCG00000007901
ENSSSCG00000007944
ENSSSCG00000007956
ENSSSCG00000007977
ENSSSCG00000007978
ENSSSCG00000008070
ENSSSCG00000008096
ENSSSCG00000008138
ENSSSCG00000008177
ENSSSCG00000008178
ENSSSCG00000008190
ENSSSCG00000008193
ENSSSCG00000008203
ENSSSCG00000008208
ENSSSCG00000008217
ENSSSCG00000008228
ENSSSCG00000008239
ENSSSCG00000008245
ENSSSCG00000008344
ENSSSCG00000008347
ENSSSCG00000008358
ENSSSCG00000008363
ENSSSCG00000008392
ENSSSCG00000008395
ENSSSCG00000008445
ENSSSCG00000008467
ENSSSCG00000008470
ENSSSCG00000008496
ENSSSCG00000008583
ENSSSCG00000008614
ENSSSCG00000008631
ENSSSCG00000008647
ENSSSCG00000008648
ENSSSCG00000008740
ENSSSCG00000008742
ENSSSCG00000008747
ENSSSCG00000008768
ENSSSCG00000008786
ENSSSCG00000008787
ENSSSCG00000008792
ENSSSCG00000008794
ENSSSCG00000008921
ENSSSCG00000008939
ENSSSCG00000008942
ENSSSCG00000008989
ENSSSCG00000009007
ENSSSCG00000009012
ENSSSCG00000009019
ENSSSCG00000009021
ENSSSCG00000009046
ENSSSCG00000009069
ENSSSCG00000009090
ENSSSCG00000009093
ENSSSCG00000009128
ENSSSCG00000009148
ENSSSCG00000009171
ENSSSCG00000009236
ENSSSCG00000009240
ENSSSCG00000009293
ENSSSCG00000009319
ENSSSCG00000009395
ENSSSCG00000009397
ENSSSCG00000009412
ENSSSCG00000009440
ENSSSCG00000009473
ENSSSCG00000009517
ENSSSCG00000009567
ENSSSCG00000009583
ENSSSCG00000009589
ENSSSCG00000009611
ENSSSCG00000009613
ENSSSCG00000009640
ENSSSCG00000009650
ENSSSCG00000009704
ENSSSCG00000009766
ENSSSCG00000009778
ENSSSCG00000009779
ENSSSCG00000009786
ENSSSCG00000009807
ENSSSCG00000009827
ENSSSCG00000009829
ENSSSCG00000009881
ENSSSCG00000009910
ENSSSCG00000009922
ENSSSCG00000009924
ENSSSCG00000009943
ENSSSCG00000010151
ENSSSCG00000010156
ENSSSCG00000010280
ENSSSCG00000010328
ENSSSCG00000010357
ENSSSCG00000010383
ENSSSCG00000010399
ENSSSCG00000010451
ENSSSCG00000010452
ENSSSCG00000010453
ENSSSCG00000010457
ENSSSCG00000010471
ENSSSCG00000010486
ENSSSCG00000010503
ENSSSCG00000010504
ENSSSCG00000010509
ENSSSCG00000010513
ENSSSCG00000010553
ENSSSCG00000010621
ENSSSCG00000010627
ENSSSCG00000010674
ENSSSCG00000010705
ENSSSCG00000010858
ENSSSCG00000010907
ENSSSCG00000010908
ENSSSCG00000010935
ENSSSCG00000010952
ENSSSCG00000010957
ENSSSCG00000011026
ENSSSCG00000011065
ENSSSCG00000011120
ENSSSCG00000011121
ENSSSCG00000011125
ENSSSCG00000011130
ENSSSCG00000011131
ENSSSCG00000011199
ENSSSCG00000011201
ENSSSCG00000011207
ENSSSCG00000011218
ENSSSCG00000011239
ENSSSCG00000011251
ENSSSCG00000011258
ENSSSCG00000011266
ENSSSCG00000011272
ENSSSCG00000011295
ENSSSCG00000011309
ENSSSCG00000011399
ENSSSCG00000011407
ENSSSCG00000011409
ENSSSCG00000011474
ENSSSCG00000011500
ENSSSCG00000011515
ENSSSCG00000011536
ENSSSCG00000011580
ENSSSCG00000011610
ENSSSCG00000011645
ENSSSCG00000011650
ENSSSCG00000011672
ENSSSCG00000011686
ENSSSCG00000011699
ENSSSCG00000011731
ENSSSCG00000011739
ENSSSCG00000011772
ENSSSCG00000011856
ENSSSCG00000011874
ENSSSCG00000011876
ENSSSCG00000011880
ENSSSCG00000011884
ENSSSCG00000011950
ENSSSCG00000011980
ENSSSCG00000012055
ENSSSCG00000012077
ENSSSCG00000012117
ENSSSCG00000012125
ENSSSCG00000012160
ENSSSCG00000012229
ENSSSCG00000012255
ENSSSCG00000012266
ENSSSCG00000012284
ENSSSCG00000012317
ENSSSCG00000012347
ENSSSCG00000012397
ENSSSCG00000012403
ENSSSCG00000012431
ENSSSCG00000012619
ENSSSCG00000012652
ENSSSCG00000012656
ENSSSCG00000012685
ENSSSCG00000012790
ENSSSCG00000012833
ENSSSCG00000012842
ENSSSCG00000012853
ENSSSCG00000012902
ENSSSCG00000012903
ENSSSCG00000012909
ENSSSCG00000012912
ENSSSCG00000012970
ENSSSCG00000012997
ENSSSCG00000013020
ENSSSCG00000013023
ENSSSCG00000013050
ENSSSCG00000013062
ENSSSCG00000013111
ENSSSCG00000013115
ENSSSCG00000013235
ENSSSCG00000013332
ENSSSCG00000013384
ENSSSCG00000013414
ENSSSCG00000013419
ENSSSCG00000013445
ENSSSCG00000013460
ENSSSCG00000013546
ENSSSCG00000013553
ENSSSCG00000013568
ENSSSCG00000013576
ENSSSCG00000013604
ENSSSCG00000013720
ENSSSCG00000013766
ENSSSCG00000013783
ENSSSCG00000013839
ENSSSCG00000013885
ENSSSCG00000013888
ENSSSCG00000013889
ENSSSCG00000013895
ENSSSCG00000013907
ENSSSCG00000013931
ENSSSCG00000013958
ENSSSCG00000014087
ENSSSCG00000014088
ENSSSCG00000014133
ENSSSCG00000014159
ENSSSCG00000014171
ENSSSCG00000014172
ENSSSCG00000014173
ENSSSCG00000014204
ENSSSCG00000014240
ENSSSCG00000014248
ENSSSCG00000014266
ENSSSCG00000014267
ENSSSCG00000014303
ENSSSCG00000014387
ENSSSCG00000014564
ENSSSCG00000014569
ENSSSCG00000014618
ENSSSCG00000014670
ENSSSCG00000014672
ENSSSCG00000014725
ENSSSCG00000014791
ENSSSCG00000014820
ENSSSCG00000014833
ENSSSCG00000014835
ENSSSCG00000014913
ENSSSCG00000014966
ENSSSCG00000014967
ENSSSCG00000014969
ENSSSCG00000015074
ENSSSCG00000015085
ENSSSCG00000015089
ENSSSCG00000015092
ENSSSCG00000015093
ENSSSCG00000015094
ENSSSCG00000015103
ENSSSCG00000015115
ENSSSCG00000015235
ENSSSCG00000015237
ENSSSCG00000015277
ENSSSCG00000015283
ENSSSCG00000015284
ENSSSCG00000015287
ENSSSCG00000015299
ENSSSCG00000015317
ENSSSCG00000015345
ENSSSCG00000015432
ENSSSCG00000015485
ENSSSCG00000015494
ENSSSCG00000015499
ENSSSCG00000015519
ENSSSCG00000015523
ENSSSCG00000015553
ENSSSCG00000015569
ENSSSCG00000015581
ENSSSCG00000015638
ENSSSCG00000015647
ENSSSCG00000015656
ENSSSCG00000015664
ENSSSCG00000015671
ENSSSCG00000015754
ENSSSCG00000015782
ENSSSCG00000015811
ENSSSCG00000015840
ENSSSCG00000015867
ENSSSCG00000015897
ENSSSCG00000015944
ENSSSCG00000015958
ENSSSCG00000016009
ENSSSCG00000016059
ENSSSCG00000016067
ENSSSCG00000016071
ENSSSCG00000016074
ENSSSCG00000016096
ENSSSCG00000016114
ENSSSCG00000016164
ENSSSCG00000016237
ENSSSCG00000016261
ENSSSCG00000016262
ENSSSCG00000016263
ENSSSCG00000016265
ENSSSCG00000016298
ENSSSCG00000016405
ENSSSCG00000016426
ENSSSCG00000016451
ENSSSCG00000016452
ENSSSCG00000016475
ENSSSCG00000016512
ENSSSCG00000016650
ENSSSCG00000016656
ENSSSCG00000016657
ENSSSCG00000016708
ENSSSCG00000016709
ENSSSCG00000016742
ENSSSCG00000016782
ENSSSCG00000016783
ENSSSCG00000016832
ENSSSCG00000016855
ENSSSCG00000016882
ENSSSCG00000016918
ENSSSCG00000016946
ENSSSCG00000016953
ENSSSCG00000016954
ENSSSCG00000016963
ENSSSCG00000016996
ENSSSCG00000017006
ENSSSCG00000017008
ENSSSCG00000017022
ENSSSCG00000017032
ENSSSCG00000017038
ENSSSCG00000017042
ENSSSCG00000017047
ENSSSCG00000017054
ENSSSCG00000017056
ENSSSCG00000017071
ENSSSCG00000017146
ENSSSCG00000017148
ENSSSCG00000017160
ENSSSCG00000017168
ENSSSCG00000017211
ENSSSCG00000017213
ENSSSCG00000017239
ENSSSCG00000017246
ENSSSCG00000017274
ENSSSCG00000017283
ENSSSCG00000017290
ENSSSCG00000017291
ENSSSCG00000017301
ENSSSCG00000017328
ENSSSCG00000017333
ENSSSCG00000017466
ENSSSCG00000017475
ENSSSCG00000017476
ENSSSCG00000017494
ENSSSCG00000017509
ENSSSCG00000017517
ENSSSCG00000017527
ENSSSCG00000017551
ENSSSCG00000017645
ENSSSCG00000017676
ENSSSCG00000017705
ENSSSCG00000017743
ENSSSCG00000017750
ENSSSCG00000017768
ENSSSCG00000017791
ENSSSCG00000017874
ENSSSCG00000017896
ENSSSCG00000017918
ENSSSCG00000017943
ENSSSCG00000017950
ENSSSCG00000018563
ENSSSCG00000019350
ENSSSCG00000019612
ENSSSCG00000019715
ENSSSCG00000020402
ENSSSCG00000020675
ENSSSCG00000020679
ENSSSCG00000020797
ENSSSCG00000020868
ENSSSCG00000020882
ENSSSCG00000020991
ENSSSCG00000021050
ENSSSCG00000021159
ENSSSCG00000021205
ENSSSCG00000021216
ENSSSCG00000021287
ENSSSCG00000021304
ENSSSCG00000021363
ENSSSCG00000021370
ENSSSCG00000021383
ENSSSCG00000021391
ENSSSCG00000021429
ENSSSCG00000021439
ENSSSCG00000021706
ENSSSCG00000021791
ENSSSCG00000021803
ENSSSCG00000021812
ENSSSCG00000021819
ENSSSCG00000021862
ENSSSCG00000021944
ENSSSCG00000022011
ENSSSCG00000022132
ENSSSCG00000022141
ENSSSCG00000022273
ENSSSCG00000022283
ENSSSCG00000022287
ENSSSCG00000022293
ENSSSCG00000022478
ENSSSCG00000022496
ENSSSCG00000022512
ENSSSCG00000022520
ENSSSCG00000022644
ENSSSCG00000022661
ENSSSCG00000022692
ENSSSCG00000022722
ENSSSCG00000022729
ENSSSCG00000022733
ENSSSCG00000022783
ENSSSCG00000022801
ENSSSCG00000022843
ENSSSCG00000022912
ENSSSCG00000023052
ENSSSCG00000023149
ENSSSCG00000023164
ENSSSCG00000023198
ENSSSCG00000023210
ENSSSCG00000023253
ENSSSCG00000023296
ENSSSCG00000023306
ENSSSCG00000023324
ENSSSCG00000023357
ENSSSCG00000023368
ENSSSCG00000023404
ENSSSCG00000023418
ENSSSCG00000023421
ENSSSCG00000023497
ENSSSCG00000023527
ENSSSCG00000023584
ENSSSCG00000023671
ENSSSCG00000023772
ENSSSCG00000023825
ENSSSCG00000023842
ENSSSCG00000023894
ENSSSCG00000023971
ENSSSCG00000024024
ENSSSCG00000024201
ENSSSCG00000024207
ENSSSCG00000024253
ENSSSCG00000024257
ENSSSCG00000024260
ENSSSCG00000024378
ENSSSCG00000024457
ENSSSCG00000024480
ENSSSCG00000024495
ENSSSCG00000024817
ENSSSCG00000024818
ENSSSCG00000024825
ENSSSCG00000024899
ENSSSCG00000024965
ENSSSCG00000024974
ENSSSCG00000025005
ENSSSCG00000025034
ENSSSCG00000025053
ENSSSCG00000025133
ENSSSCG00000025140
ENSSSCG00000025201
ENSSSCG00000025218
ENSSSCG00000025307
ENSSSCG00000025352
ENSSSCG00000025499
ENSSSCG00000025503
ENSSSCG00000025537
ENSSSCG00000025604
ENSSSCG00000025631
ENSSSCG00000025644
ENSSSCG00000025681
ENSSSCG00000025758
ENSSSCG00000025889
ENSSSCG00000025928
ENSSSCG00000026006
ENSSSCG00000026097
ENSSSCG00000026152
ENSSSCG00000026210
ENSSSCG00000026218
ENSSSCG00000026257
ENSSSCG00000026263
ENSSSCG00000026281
ENSSSCG00000026454
ENSSSCG00000026482
ENSSSCG00000026507
ENSSSCG00000026540
ENSSSCG00000026577
ENSSSCG00000026646
ENSSSCG00000026689
ENSSSCG00000026746
ENSSSCG00000026752
ENSSSCG00000026757
ENSSSCG00000026803
ENSSSCG00000026913
ENSSSCG00000027072
ENSSSCG00000027089
ENSSSCG00000027147
ENSSSCG00000027196
ENSSSCG00000027232
ENSSSCG00000027243
ENSSSCG00000027264
ENSSSCG00000027272
ENSSSCG00000027348
ENSSSCG00000027358
ENSSSCG00000027372
ENSSSCG00000027389
ENSSSCG00000027417
ENSSSCG00000027438
ENSSSCG00000027481
ENSSSCG00000027503
ENSSSCG00000027527
ENSSSCG00000027565
ENSSSCG00000027568
ENSSSCG00000027614
ENSSSCG00000027628
ENSSSCG00000027635
ENSSSCG00000027637
ENSSSCG00000027677
ENSSSCG00000027709
ENSSSCG00000027722
ENSSSCG00000027790
ENSSSCG00000027806
ENSSSCG00000027826
ENSSSCG00000027828
ENSSSCG00000027860
ENSSSCG00000028044
ENSSSCG00000028058
ENSSSCG00000028089
ENSSSCG00000028092
ENSSSCG00000028172
ENSSSCG00000028185
ENSSSCG00000028249
ENSSSCG00000028367
ENSSSCG00000028428
ENSSSCG00000028458
ENSSSCG00000028486
ENSSSCG00000028615
ENSSSCG00000028737
ENSSSCG00000028840
ENSSSCG00000028850
ENSSSCG00000028894
ENSSSCG00000028912
ENSSSCG00000028980
ENSSSCG00000029042
ENSSSCG00000029113
ENSSSCG00000029163
ENSSSCG00000029169
ENSSSCG00000029464
ENSSSCG00000029484
ENSSSCG00000029518
ENSSSCG00000029549
ENSSSCG00000029593
ENSSSCG00000029596
ENSSSCG00000029608
ENSSSCG00000029642
ENSSSCG00000029654
ENSSSCG00000029668
ENSSSCG00000029710
ENSSSCG00000029753
ENSSSCG00000029763
ENSSSCG00000029806
ENSSSCG00000029811
ENSSSCG00000029825
ENSSSCG00000029854
ENSSSCG00000029924
ENSSSCG00000030015
ENSSSCG00000030023
ENSSSCG00000030108
ENSSSCG00000030156
ENSSSCG00000030167
ENSSSCG00000030209
ENSSSCG00000030220
ENSSSCG00000030241
ENSSSCG00000030253
ENSSSCG00000030270
ENSSSCG00000030305
ENSSSCG00000030359
ENSSSCG00000030387
ENSSSCG00000030423
ENSSSCG00000030467
ENSSSCG00000030488
ENSSSCG00000030510
ENSSSCG00000030529
ENSSSCG00000030548
ENSSSCG00000030610
ENSSSCG00000030616
ENSSSCG00000030666
ENSSSCG00000030680
ENSSSCG00000030777
ENSSSCG00000030820
ENSSSCG00000030831
