# Supplementary material for: Myocardial micro-biopsy procedure for molecular characterization with increased precision and reduced trauma
Source: Sci Rep. 2020 May 15;10:8029. doi: 10.1038/s41598-020-64900-w (PMC7229024; doi:10.1038/s41598-020-64900-w)
Supplement: Supplementary file 3 — Supplementary information 3. [file 41598_2020_64900_MOESM3_ESM.xlsx]

## Sheet: Data file S3_go_output
Analysis Type:	PANTHER Overrepresentation Test (Released 20190308)
Annotation Version and Release Date:	GO Ontology database Released 2019-01-01
Analyzed List:	upload_1 (Sus scrofa)
Reference List:	Sus scrofa (all genes in database)
Test Type:	FISHER
Correction:	BONFERRONI
Bonferroni count:	6762
GO biological process complete	Sus scrofa - REFLIST (23230)	upload_1 (601)	upload_1 (expected)	upload_1 (over/under)	upload_1 (fold Enrichment)	upload_1 (P-value)
collagen metabolic process (GO:0032963)	25	9	.65	+	13.91	7.85E-04
collagen fibril organization (GO:0030199)	36	12	.93	+	12.88	1.22E-05
protein hydroxylation (GO:0018126)	22	7	.57	+	12.30	4.08E-02
actin cytoskeleton reorganization (GO:0031532)	48	10	1.24	+	8.05	1.15E-02
extracellular matrix organization (GO:0030198)	144	25	3.73	+	6.71	7.62E-09
positive regulation of cell-substrate adhesion (GO:0010811)	80	13	2.07	+	6.28	4.06E-03
digestive system development (GO:0055123)	104	16	2.69	+	5.95	4.08E-04
digestive tract development (GO:0048565)	99	15	2.56	+	5.86	1.26E-03
extracellular structure organization (GO:0043062)	172	26	4.45	+	5.84	4.43E-08
cellular response to acid chemical (GO:0071229)	95	14	2.46	+	5.70	4.35E-03
lung development (GO:0030324)	144	21	3.73	+	5.64	8.48E-06
respiratory tube development (GO:0030323)	147	21	3.80	+	5.52	1.18E-05
respiratory system development (GO:0060541)	164	23	4.24	+	5.42	2.76E-06
response to hypoxia (GO:0001666)	125	17	3.23	+	5.26	7.92E-04
response to decreased oxygen levels (GO:0036293)	125	17	3.23	+	5.26	7.92E-04
cell-substrate adhesion (GO:0031589)	119	16	3.08	+	5.20	2.14E-03
supramolecular fiber organization (GO:0097435)	287	36	7.43	+	4.85	6.28E-10
response to acid chemical (GO:0001101)	130	16	3.36	+	4.76	6.24E-03
response to oxygen levels (GO:0070482)	140	17	3.62	+	4.69	3.40E-03
bone development (GO:0060348)	150	18	3.88	+	4.64	1.85E-03
negative regulation of Wnt signaling pathway (GO:0030178)	118	14	3.05	+	4.59	4.37E-02
gliogenesis (GO:0042063)	149	17	3.85	+	4.41	7.48E-03
response to wounding (GO:0009611)	233	25	6.03	+	4.15	7.17E-05
ossification (GO:0001503)	159	17	4.11	+	4.13	1.68E-02
renal system development (GO:0072001)	221	23	5.72	+	4.02	4.62E-04
urogenital system development (GO:0001655)	247	25	6.39	+	3.91	2.06E-04
regulation of Wnt signaling pathway (GO:0030111)	220	22	5.69	+	3.87	1.67E-03
kidney development (GO:0001822)	203	20	5.25	+	3.81	7.24E-03
skeletal system morphogenesis (GO:0048705)	193	19	4.99	+	3.81	1.36E-02
positive regulation of cell migration (GO:0030335)	340	33	8.80	+	3.75	3.40E-06
regulation of cell morphogenesis (GO:0022604)	282	27	7.30	+	3.70	1.68E-04
wound healing (GO:0042060)	190	18	4.92	+	3.66	4.10E-02
positive regulation of cell motility (GO:2000147)	359	34	9.29	+	3.66	3.34E-06
regulation of small GTPase mediated signal transduction (GO:0051056)	201	19	5.20	+	3.65	2.35E-02
regulation of vasculature development (GO:1901342)	223	21	5.77	+	3.64	7.67E-03
actin cytoskeleton organization (GO:0030036)	321	30	8.30	+	3.61	4.69E-05
regulation of anatomical structure morphogenesis (GO:0022603)	677	63	17.52	+	3.60	1.96E-13
positive regulation of cellular component movement (GO:0051272)	366	34	9.47	+	3.59	5.30E-06
positive regulation of locomotion (GO:0040017)	385	35	9.96	+	3.51	5.05E-06
actin filament-based process (GO:0030029)	363	32	9.39	+	3.41	5.40E-05
skeletal system development (GO:0001501)	365	32	9.44	+	3.39	6.10E-05
tube development (GO:0035295)	638	55	16.51	+	3.33	4.35E-10
blood vessel development (GO:0001568)	348	30	9.00	+	3.33	2.52E-04
glycoprotein metabolic process (GO:0009100)	233	20	6.03	+	3.32	4.99E-02
cellular response to organonitrogen compound (GO:0071417)	280	24	7.24	+	3.31	6.39E-03
heart development (GO:0007507)	385	33	9.96	+	3.31	5.94E-05
cell migration (GO:0016477)	550	47	14.23	+	3.30	4.21E-08
cell morphogenesis involved in differentiation (GO:0000904)	340	29	8.80	+	3.30	5.25E-04
tissue morphogenesis (GO:0048729)	448	37	11.59	+	3.19	1.87E-05
eye development (GO:0001654)	267	22	6.91	+	3.18	3.25E-02
cardiovascular system development (GO:0072358)	377	31	9.75	+	3.18	4.03E-04
visual system development (GO:0150063)	268	22	6.93	+	3.17	3.44E-02
vasculature development (GO:0001944)	367	30	9.49	+	3.16	7.43E-04
localization of cell (GO:0051674)	616	50	15.94	+	3.14	4.95E-08
cell motility (GO:0048870)	616	50	15.94	+	3.14	4.95E-08
sensory system development (GO:0048880)	272	22	7.04	+	3.13	4.28E-02
cell adhesion (GO:0007155)	484	39	12.52	+	3.11	1.32E-05
cell morphogenesis (GO:0000902)	436	35	11.28	+	3.10	9.87E-05
negative regulation of multicellular organismal process (GO:0051241)	850	68	21.99	+	3.09	1.18E-11
neuron projection development (GO:0031175)	401	32	10.37	+	3.08	4.68E-04
biological adhesion (GO:0022610)	489	39	12.65	+	3.08	1.72E-05
negative regulation of developmental process (GO:0051093)	681	54	17.62	+	3.06	1.59E-08
regulation of cell migration (GO:0030334)	594	47	15.37	+	3.06	4.84E-07
regulation of cell motility (GO:2000145)	632	50	16.35	+	3.06	1.17E-07
animal organ morphogenesis (GO:0009887)	727	57	18.81	+	3.03	5.76E-09
cellular response to nitrogen compound (GO:1901699)	320	25	8.28	+	3.02	1.81E-02
locomotion (GO:0040011)	749	58	19.38	+	2.99	5.77E-09
embryonic organ development (GO:0048568)	364	28	9.42	+	2.97	6.11E-03
tube morphogenesis (GO:0035239)	472	36	12.21	+	2.95	2.07E-04
regulation of cellular component movement (GO:0051270)	686	52	17.75	+	2.93	1.95E-07
anatomical structure formation involved in morphogenesis (GO:0048646)	622	47	16.09	+	2.92	2.02E-06
morphogenesis of an epithelium (GO:0002009)	358	27	9.26	+	2.92	1.35E-02
response to cytokine (GO:0034097)	518	39	13.40	+	2.91	7.56E-05
regulation of locomotion (GO:0040012)	692	52	17.90	+	2.90	2.63E-07
circulatory system development (GO:0072359)	614	46	15.89	+	2.90	4.06E-06
negative regulation of cell differentiation (GO:0045596)	496	37	12.83	+	2.88	2.26E-04
tissue development (GO:0009888)	1167	87	30.19	+	2.88	4.90E-14
cellular component morphogenesis (GO:0032989)	498	37	12.88	+	2.87	2.49E-04
anatomical structure morphogenesis (GO:0009653)	1500	111	38.81	+	2.86	9.63E-19
plasma membrane bounded cell projection organization (GO:0120036)	636	46	16.45	+	2.80	1.15E-05
positive regulation of hydrolase activity (GO:0051345)	457	33	11.82	+	2.79	2.51E-03
cellular response to cytokine stimulus (GO:0071345)	471	34	12.19	+	2.79	1.68E-03
embryonic morphogenesis (GO:0048598)	471	34	12.19	+	2.79	1.68E-03
response to organonitrogen compound (GO:0010243)	446	32	11.54	+	2.77	4.30E-03
cell projection organization (GO:0030030)	642	46	16.61	+	2.77	1.52E-05
epithelium development (GO:0060429)	726	51	18.78	+	2.72	3.72E-06
sensory organ development (GO:0007423)	429	30	11.10	+	2.70	1.57E-02
embryo development (GO:0009790)	801	55	20.72	+	2.65	1.65E-06
embryo development ending in birth or egg hatching (GO:0009792)	542	37	14.02	+	2.64	1.82E-03
negative regulation of signal transduction (GO:0009968)	843	57	21.81	+	2.61	1.77E-06
cell development (GO:0048468)	1096	74	28.36	+	2.61	2.43E-09
chordate embryonic development (GO:0043009)	534	36	13.82	+	2.61	3.49E-03
response to nitrogen compound (GO:1901698)	497	33	12.86	+	2.57	2.18E-02
movement of cell or subcellular component (GO:0006928)	875	58	22.64	+	2.56	2.03E-06
negative regulation of response to stimulus (GO:0048585)	1104	73	28.56	+	2.56	8.26E-09
neuron development (GO:0048666)	515	34	13.32	+	2.55	1.59E-02
regulation of cell population proliferation (GO:0042127)	1083	71	28.02	+	2.53	2.50E-08
regulation of developmental process (GO:0050793)	1819	118	47.06	+	2.51	1.19E-15
response to oxygen-containing compound (GO:1901700)	756	49	19.56	+	2.51	1.00E-04
negative regulation of cell communication (GO:0010648)	895	58	23.16	+	2.50	4.22E-06
neuron differentiation (GO:0030182)	634	41	16.40	+	2.50	1.75E-03
negative regulation of signaling (GO:0023057)	898	58	23.23	+	2.50	7.33E-06
positive regulation of cell population proliferation (GO:0008284)	607	39	15.70	+	2.48	4.01E-03
positive regulation of cell differentiation (GO:0045597)	654	42	16.92	+	2.48	1.44E-03
cytoskeleton organization (GO:0007010)	692	44	17.90	+	2.46	9.20E-04
regulation of multicellular organismal development (GO:2000026)	1403	89	36.30	+	2.45	2.30E-10
positive regulation of developmental process (GO:0051094)	972	61	25.15	+	2.43	5.03E-06
cellular response to oxygen-containing compound (GO:1901701)	542	34	14.02	+	2.42	3.42E-02
regulation of cell differentiation (GO:0045595)	1217	75	31.49	+	2.38	1.02E-07
cellular response to organic substance (GO:0071310)	1270	78	32.86	+	2.37	6.52E-08
animal organ development (GO:0048513)	2082	126	53.86	+	2.34	8.73E-15
response to abiotic stimulus (GO:0009628)	627	37	16.22	+	2.28	4.96E-02
system development (GO:0048731)	2788	163	72.13	+	2.26	3.45E-19
cellular response to endogenous stimulus (GO:0071495)	686	40	17.75	+	2.25	3.45E-02
cellular response to chemical stimulus (GO:0070887)	1649	96	42.66	+	2.25	3.09E-09
positive regulation of signal transduction (GO:0009967)	1055	61	27.29	+	2.23	1.42E-04
cell surface receptor signaling pathway (GO:0007166)	1152	66	29.80	+	2.21	3.41E-05
positive regulation of catalytic activity (GO:0043085)	892	51	23.08	+	2.21	2.42E-03
positive regulation of signaling (GO:0023056)	1156	66	29.91	+	2.21	3.77E-05
anatomical structure development (GO:0048856)	3360	191	86.93	+	2.20	2.84E-22
multicellular organism development (GO:0007275)	3080	175	79.68	+	2.20	8.98E-20
generation of neurons (GO:0048699)	968	55	25.04	+	2.20	1.28E-03
regulation of hydrolase activity (GO:0051336)	845	48	21.86	+	2.20	6.75E-03
response to endogenous stimulus (GO:0009719)	759	43	19.64	+	2.19	3.31E-02
positive regulation of cell communication (GO:0010647)	1149	65	29.73	+	2.19	9.94E-05
neurogenesis (GO:0022008)	1044	59	27.01	+	2.18	3.98E-04
regulation of multicellular organismal process (GO:0051239)	2199	124	56.89	+	2.18	3.21E-12
cell differentiation (GO:0030154)	2202	124	56.97	+	2.18	3.47E-12
regulation of intracellular signal transduction (GO:1902531)	1210	68	31.30	+	2.17	4.33E-05
developmental process (GO:0032502)	3508	197	90.76	+	2.17	1.73E-22
response to organic substance (GO:0010033)	1575	88	40.75	+	2.16	2.33E-07
cellular developmental process (GO:0048869)	2276	127	58.88	+	2.16	2.81E-12
regulation of signal transduction (GO:0009966)	2314	128	59.87	+	2.14	4.38E-12
regulation of programmed cell death (GO:0043067)	977	54	25.28	+	2.14	2.80E-03
regulation of apoptotic process (GO:0042981)	959	53	24.81	+	2.14	3.72E-03
positive regulation of multicellular organismal process (GO:0051240)	1218	67	31.51	+	2.13	1.45E-04
positive regulation of response to stimulus (GO:0048584)	1420	77	36.74	+	2.10	1.57E-05
regulation of cellular component organization (GO:0051128)	1668	90	43.15	+	2.09	7.90E-07
positive regulation of molecular function (GO:0044093)	1152	62	29.80	+	2.08	9.71E-04
regulation of immune system process (GO:0002682)	912	49	23.60	+	2.08	2.85E-02
regulation of cell death (GO:0010941)	1044	56	27.01	+	2.07	4.07E-03
regulation of signaling (GO:0023051)	2573	137	66.57	+	2.06	6.34E-12
negative regulation of gene expression (GO:0010629)	1109	59	28.69	+	2.06	2.84E-03
regulation of cell communication (GO:0010646)	2559	136	66.21	+	2.05	9.45E-12
intracellular signal transduction (GO:0035556)	909	48	23.52	+	2.04	4.71E-02
negative regulation of cellular process (GO:0048523)	3263	172	84.42	+	2.04	5.10E-16
positive regulation of gene expression (GO:0010628)	1406	74	36.38	+	2.03	1.12E-04
nervous system development (GO:0007399)	1377	72	35.63	+	2.02	2.28E-04
regulation of response to stimulus (GO:0048583)	2887	150	74.69	+	2.01	1.50E-12
regulation of localization (GO:0032879)	1873	97	48.46	+	2.00	1.04E-06
negative regulation of biological process (GO:0048519)	3643	188	94.25	+	1.99	5.37E-17
regulation of catalytic activity (GO:0050790)	1556	78	40.26	+	1.94	3.23E-04
response to stress (GO:0006950)	1878	94	48.59	+	1.93	1.25E-05
cellular component organization (GO:0016043)	3334	165	86.26	+	1.91	1.74E-12
cellular component organization or biogenesis (GO:0071840)	3415	165	88.35	+	1.87	1.52E-11
negative regulation of macromolecule metabolic process (GO:0010605)	1798	86	46.52	+	1.85	5.97E-04
positive regulation of macromolecule metabolic process (GO:0010604)	2325	111	60.15	+	1.85	3.74E-06
positive regulation of cellular process (GO:0048522)	3690	176	95.47	+	1.84	2.95E-12
positive regulation of biological process (GO:0048518)	4175	199	108.01	+	1.84	1.12E-14
negative regulation of metabolic process (GO:0009892)	1976	94	51.12	+	1.84	1.73E-04
positive regulation of metabolic process (GO:0009893)	2506	116	64.83	+	1.79	8.63E-06
negative regulation of cellular metabolic process (GO:0031324)	1795	82	46.44	+	1.77	7.13E-03
negative regulation of nitrogen compound metabolic process (GO:0051172)	1667	76	43.13	+	1.76	2.25E-02
regulation of molecular function (GO:0065009)	2337	106	60.46	+	1.75	1.69E-04
positive regulation of nitrogen compound metabolic process (GO:0051173)	2214	100	57.28	+	1.75	5.77E-04
regulation of cellular protein metabolic process (GO:0032268)	1830	82	47.35	+	1.73	1.35E-02
regulation of protein metabolic process (GO:0051246)	1975	88	51.10	+	1.72	6.80E-03
positive regulation of cellular metabolic process (GO:0031325)	2303	100	59.58	+	1.68	3.12E-03
regulation of gene expression (GO:0010468)	3015	125	78.00	+	1.60	1.14E-03
regulation of macromolecule metabolic process (GO:0060255)	4321	174	111.79	+	1.56	9.01E-06
regulation of metabolic process (GO:0019222)	4650	185	120.30	+	1.54	5.05E-06
regulation of nitrogen compound metabolic process (GO:0051171)	4166	165	107.78	+	1.53	1.01E-04
regulation of primary metabolic process (GO:0080090)	4263	167	110.29	+	1.51	1.84E-04
regulation of cellular metabolic process (GO:0031323)	4359	169	112.77	+	1.50	2.49E-04
multicellular organismal process (GO:0032501)	5758	210	148.97	+	1.41	3.18E-04
regulation of biological process (GO:0050789)	9791	343	253.31	+	1.35	3.13E-09
regulation of cellular process (GO:0050794)	9240	321	239.05	+	1.34	1.95E-07
biological regulation (GO:0065007)	10343	357	267.59	+	1.33	4.32E-09
cellular process (GO:0009987)	11884	372	307.46	+	1.21	1.20E-03
biological_process (GO:0008150)	16288	497	421.40	+	1.18	2.07E-08
Unclassified (UNCLASSIFIED)	6942	104	179.60	-	.58	0.00E00
nervous system process (GO:0050877)	2262	20	58.52	-	.34	2.54E-05
G protein-coupled receptor signaling pathway (GO:0007186)	2064	10	53.40	-	.19	1.57E-09
detection of stimulus (GO:0051606)	1786	6	46.21	-	.13	5.90E-10
sensory perception (GO:0007600)	1985	6	51.36	-	.12	5.51E-12
detection of stimulus involved in sensory perception (GO:0050906)	1721	2	44.53	-	.04	2.39E-13
sensory perception of chemical stimulus (GO:0007606)	1725	2	44.63	-	.04	2.49E-13
sensory perception of smell (GO:0007608)	1690	1	43.72	-	.02	2.24E-14
detection of chemical stimulus (GO:0009593)	1704	1	44.09	-	.02	1.45E-14
