# Supplementary material for: Myocardial micro-biopsy procedure for molecular characterization with increased precision and reduced trauma
Source: Sci Rep. 2020 May 15;10:8029. doi: 10.1038/s41598-020-64900-w (PMC7229024; doi:10.1038/s41598-020-64900-w)
Supplement: Supplementary file 4 — Supplementary information 4. [file 41598_2020_64900_MOESM4_ESM.xlsx]

## Sheet: Sheet1
geneID	gene_name	log2FoldChange	padj
ENSSSCG00000016929	PDE4D	-2.13621345	0.0000000001343418
ENSSSCG00000016174	FN1	3.58303399	0.0000317646679111
ENSSSCG00000005055	LGALS3	5.22270943	0.0001540212489910
ENSSSCG00000000708	TNFRSF1A	1.50563664	0.0003559336121981
ENSSSCG00000008388	REL	2.20704097	0.0020555344199676
ENSSSCG00000015476	CHI3L1	4.35963834	0.0036779170548710
ENSSSCG00000008162	IL1R1	2.21936616	0.0068388046192328
ENSSSCG00000003017	TGFB1	1.59069257	0.0084689179980024
ENSSSCG00000015871	NR4A2	3.53594364	0.0167138313015023
ENSSSCG00000017920		3.68410347	0.0212920317158977
ENSSSCG00000015753	ANGPT2	-1.75685135	0.0273702950678078
ENSSSCG00000004528	MBD2	1.11454100	0.0561300406202783
ENSSSCG00000010184	AGT	-1.73926798	0.0602014641723648
ENSSSCG00000017723	CCL2	2.00082212	0.0800122800880201
ENSSSCG00000024024	CX3CR1	-2.74566762	0.1100967370141775
ENSSSCG00000013655	ICAM1	1.63448039	0.1252776860498984
ENSSSCG00000001695	VEGFA	-0.70467310	0.1283305659838706
ENSSSCG00000021862	PTGER2	-3.09728258	0.1445273697618030
ENSSSCG00000015037	IL18	1.67913019	0.2325687815434637
ENSSSCG00000009216	SPP1	1.53408106	0.2334246004899792
ENSSSCG00000015579	PTGS2	2.32600218	0.2546036292727396
ENSSSCG00000006862	VCAM1	0.51356750	0.3112163388646433
ENSSSCG00000008090	IL1A	2.61241248	0.3440278276520069
ENSSSCG00000010067	MIF	1.21242445	0.3470566759276855
ENSSSCG00000027030	BDKRB2	2.31262072	0.3524104603202342
ENSSSCG00000024389	SIGIRR	1.82803809	0.3528477096818702
ENSSSCG00000000272	SP1	0.46606207	0.3788999346637481
ENSSSCG00000014369	CD14	1.70380072	0.3846402935843064
ENSSSCG00000004154	TNFAIP3	0.79635143	0.4017657889489753
ENSSSCG00000006035	ANGPT1	1.21697347	0.4184390658198727
ENSSSCG00000016894	ARL15	-1.27200113	0.4219453352340484
ENSSSCG00000011727	PTX3	1.85582407	0.4776535305764341
ENSSSCG00000000757	ADIPOR2	-0.58749865	0.4887740743925678
ENSSSCG00000009929	TRPV4	-1.97149371	0.5087464800227218
ENSSSCG00000008641	ADAM17	0.58494860	0.5106124894943458
ENSSSCG00000007334	SRC	0.64763601	0.5131151466740699
ENSSSCG00000016573	IRF5	0.93808956	0.5141843893516127
ENSSSCG00000013241	NR1H3	0.60333817	0.5545617572930409
ENSSSCG00000005096	HIF1A	0.35438643	0.5729589407371155
ENSSSCG00000024344	CCR5	0.80122981	0.5848177034206099
ENSSSCG00000000891	LTA4H	0.64093779	0.5852968045140884
ENSSSCG00000010404	ALOX5	-1.41105097	0.6357166790457567
ENSSSCG00000021206	IL1RAP	0.53518881	0.7213476517786193
ENSSSCG00000009330	ALOX5AP	-1.42405864	0.7246342412002148
ENSSSCG00000010235	SIRT1	-0.34945487	0.7301593865817526
ENSSSCG00000006350		0.55124710	0.7563423324692427
ENSSSCG00000011579	PPARG	0.40116690	0.7580612767121605
ENSSSCG00000005503	TLR4	0.41620538	0.7967814699399923
ENSSSCG00000015435	NAMPT	0.30827883	0.8036386872660970
ENSSSCG00000001404	TNF	-0.76535970	0.8134028535566786
ENSSSCG00000015390		-0.30988483	0.8376290914575368
ENSSSCG00000008088		-0.73038497	0.8526458722975825
ENSSSCG00000030957	NFKB1	-0.47645113	0.8594744652814587
ENSSSCG00000001402	NFKBIL1	-0.17591855	0.8792059927084599
ENSSSCG00000011942	CD47	-0.16298526	0.8942686793110256
ENSSSCG00000007116	CD93	0.04745533	0.9545000812963088
ENSSSCG00000017705	CCL5	0.10717745	0.9607846443242472
ENSSSCG00000028711	CASP1	0.01458486	0.9949377109550591
