# Supplementary material for: Myocardial micro-biopsy procedure for molecular characterization with increased precision and reduced trauma
Source: Sci Rep. 2020 May 15;10:8029. doi: 10.1038/s41598-020-64900-w (PMC7229024; doi:10.1038/s41598-020-64900-w)
Supplement: Supplementary file 5 — Supplementary information 5. [file 41598_2020_64900_MOESM5_ESM.xlsx]

## Sheet: Sheet1
geneID	gene_name	log2FoldChange	padj
ENSSSCG00000015540	MR1	-3.97239924	0.0001185268
ENSSSCG00000003433	PLOD1	1.10595228	0.0009969422
ENSSSCG00000023351	PLA2G4A	-0.56963312	0.1851079874
ENSSSCG00000014369	CD14	1.70380072	0.3846402936
ENSSSCG00000014876	MYO7A	-0.83411901	0.4843024754
ENSSSCG00000006678	FCGR1A	-1.26610191	0.4973716934
ENSSSCG00000008103	MERTK	0.65158688	0.5280425080
ENSSSCG00000010011	TCN2	-0.61925092	0.5358162777
ENSSSCG00000010341	TSPAN14	-0.53857240	0.6743619121
ENSSSCG00000022758	PECR	0.59047824	0.7489545430
ENSSSCG00000006350		0.55124710	0.7563423325
ENSSSCG00000000530		-0.40601557	0.7873829056
ENSSSCG00000005503	TLR4	0.41620538	0.7967814699
ENSSSCG00000005423	ABCA1	0.18993775	0.8061617030
ENSSSCG00000015545	GLUL	0.22999636	0.8061617030
ENSSSCG00000025109	PLD3	0.20074859	0.8201684036
ENSSSCG00000012117	PRPS2	0.58454004	0.8228265521
ENSSSCG00000004414	CD164	0.13585830	0.8558190080
ENSSSCG00000023080	TPP1	-0.06291709	0.9239409401
ENSSSCG00000012604	LAMP2	-0.06582593	0.9313685961
ENSSSCG00000011550	CAMK1	0.03441031	0.9824024287
ENSSSCG00000017261	ARSG	0.04398214	0.9824024287
